# Supplementary material for: Bayesian-Optimized Convolutional Neural Networks for Classifying Primary Tumor Origin of Brain Metastases from MRI
Source: Brain Sci. 2025 Apr 25;15(5):450. doi: 10.3390/brainsci15050450 (PMC12110443; doi:10.3390/brainsci15050450)
Supplement: Supplementary file 1 [file brainsci-15-00450-s001.zip]

Archive with 1 entries (1 files):
- brainsci-3578370-supplementary.pdf
